# Supplementary material for: The use of foundational ontologies in biomedical research
Source: J Biomed Semantics. 2023 Dec 11;14:21. doi: 10.1186/s13326-023-00300-z (PMC10712036; doi:10.1186/s13326-023-00300-z)
Supplement: Supplementary file 1 — Additional file 1. [file 13326_2023_300_MOESM1_ESM.zip]

Archive with 12 entries (10 files):
- 13326_2023_300_MOESM1_ESM/.DS_Store
- 13326_2023_300_MOESM1_ESM/Extraction Process/
- 13326_2023_300_MOESM1_ESM/Extraction Process/.DS_Store
- 13326_2023_300_MOESM1_ESM/Extraction Process/Extraction - 1 - Sources, Search String and Extraction Results.xlsx
- 13326_2023_300_MOESM1_ESM/Extraction Process/Extraction - 2 - Duplicates Removed.xlsx
- 13326_2023_300_MOESM1_ESM/Extraction Process/Extraction - 3 - Selection.xlsx
- 13326_2023_300_MOESM1_ESM/Extraction Process/Extraction - 4 - Assessment.xlsx
- 13326_2023_300_MOESM1_ESM/Mindmaps/
- 13326_2023_300_MOESM1_ESM/Mindmaps/RQ1 - How are foundational ontologies used in bioinformatics.png
- 13326_2023_300_MOESM1_ESM/Mindmaps/RQ2 - What are the claimed advantages of using foundational ontologies.map.png
- 13326_2023_300_MOESM1_ESM/Mindmaps/RQ3 - What are the claimed drawbacks of using foundational ontologies.png
- 13326_2023_300_MOESM1_ESM/README.txt
