# Supplementary material for: The use of foundational ontologies in biomedical research
Source: J Biomed Semantics. 2023 Dec 11;14:21. doi: 10.1186/s13326-023-00300-z (PMC10712036; doi:10.1186/s13326-023-00300-z)
Supplement: Supplementary file 1 — Additional file 1. [file 13326_2023_300_MOESM1_ESM.zip › 13326_2023_300_MOESM1_ESM/README.txt]

This supplementary material contains the dataset and the mindmaps generated in the SLM process of the paper "The use of Foundational Ontologies in Bioinformatics"

The xls files are named according to the SLM step they represent. For instance, "Extraction - 2 - Duplicates Removed" corresponds to the SLM step where duplicated papers are removed from the merged extracted ones. The file "Extraction - 4 - Assessment.xls" contains the dataset of the selected papers. In all xls files, each row is identified with an ID (first column). This ID is kept consistent among the files.

The file 'Extraction - 1 - Source, Search String and Extraction Results' also contains the search string used in each source, the date of extraction and the search filters used.

When reading the mindmaps, each category is connected to a set of numbers. Each number represents an ID of a paper associated with that category.
